# Supplementary material for: Experimental and Molecular Docking Studies of Cyclic Diphenyl Phosphonates as DNA Gyrase Inhibitors for Fluoroquinolone-Resistant Pathogens
Source: Antibiotics (Basel). 2022 Jan 1;11(1):53. doi: 10.3390/antibiotics11010053 (PMC8772930; doi:10.3390/antibiotics11010053)
Supplement: Supplementary file 1 [file antibiotics-11-00053-s001.zip]

Archive with 1 entries (1 files):
- antibiotics-1444135-supplementary.pdf
